# Supplementary material for: Study on flow field characteristics of gas-liquid hydrocyclone separation under vibration conditions
Source: PLoS One. 2024 Jul 12;19(7):e0307110. doi: 10.1371/journal.pone.0307110 (PMC11244842; doi:10.1371/journal.pone.0307110)
Supplement: S1 Data — (XLSX) [file pone.0307110.s001.xlsx]

## Sheet: Sheet1
time	Volume fraction	Volume fraction		time	displacement	displacement	displacement		time	separation effciency	separation effciency	separation effciency	separation effciency
s	％	％		s	mm	mm	mm		s	％	％	％	％
	NO FSI	FSI		section	S1	S2	S3			NO FSI	60r/min	100r/min	150r/min
0.005	5.51454e-258	2.14661e-227		0	0	0	0		0.005	1.36014e-257	6.07563e-227	3.15815e-225	6.1067e-225
0.01	2.91856e-242	2.94312e-189		0.015	0.12757	0.0850467	0.063785		0.01	7.36239e-242	8.63296e-189	8.7003e-189	9.61972e-189
0.015	5.65952e-220	4.51139e-159		0.03	0.25187	0.167913	0.125935		0.015	1.42595e-219	1.3309e-158	9.86648e-159	7.91489e-159
0.02	4.69298e-202	9.07088e-139		0.045	0.36972	0.24648	0.18486		0.02	1.18146e-201	2.67089e-138	1.49127e-137	2.68072e-137
0.025	4.25396e-188	1.30452e-122		0.06	0.47812	0.318747	0.23906		0.025	1.07098e-187	3.94113e-122	3.5088e-122	3.48861e-122
0.03	5.9347e-177	2.36207e-110		0.075	0.57427	0.382847	0.287135		0.03	1.49468e-176	7.24914e-110	5.15945e-110	3.89257e-110
0.035	2.75587e-167	1.45082e-100		0.09	0.65574	0.43716	0.32787		0.035	6.94622e-167	4.58127e-100	2.65753e-100	1.28394e-100
0.04	5.01345e-159	2.3299e-92		0.105	0.72042	0.48028	0.36021		0.04	1.26503e-158	8.14529e-92	5.47611e-92	3.74751e-92
0.045	1.32823e-151	5.83567e-86		0.12	0.76667	0.511113	0.383335		0.045	3.35882e-151	1.99571e-85	1.61059e-85	1.44247e-85
0.05	1.08155e-144	1.66854e-80		0.135	0.7933	0.528867	0.39665		0.05	2.74182e-144	7.0961e-80	6.08171e-80	5.82119e-80
0.055	3.04928e-138	6.30063e-76		0.15	0.79963	0.533087	0.399815		0.055	7.7433e-138	3.60805e-75	2.09703e-75	1.01907e-75
0.06	2.49243e-132	1.0193e-72		0.165	0.78549	0.52366	0.392745		0.06	6.33211e-132	4.5825e-72	3.61271e-72	3.14549e-72
0.065	6.38128e-127	3.56314e-70		0.18	0.75126	0.50084	0.37563		0.065	1.61971e-126	1.07298e-69	7.46148e-69	1.36369e-68
0.07	6.09669e-122	2.01686e-67		0.195	0.6978	0.4652	0.3489		0.07	1.54435e-121	7.71827e-67	5.15812e-66	9.40159e-66
0.075	2.83772e-117	7.10102e-65		0.21	0.62648	0.417653	0.31324		0.075	7.17678e-117	3.68852e-64	3.9681e-64	4.59919e-64
0.08	7.48906e-113	5.40607e-63		0.225	0.53913	0.35942	0.269565		0.08	1.89678e-112	2.56163e-62	2.18182e-62	2.07485e-62
0.085	1.03871e-108	1.62909e-61		0.24	0.43799	0.291993	0.218995		0.085	2.6391e-108	5.99038e-61	3.30294e-60	5.931e-60
0.09	6.76728e-105	8.18305e-60		0.255	0.32563	0.217087	0.162815		0.09	1.72358e-104	3.57512e-59	5.12941e-59	6.96024e-59
0.095	2.12995e-101	4.07703e-58		0.27	0.20495	0.136633	0.102475		0.095	5.43365e-101	2.18632e-57	7.15936e-57	1.21004e-56
0.1	3.57075e-98	6.90004e-57		0.285	0.079017	0.052678	0.0395085		0.1	9.12061e-98	3.09041e-56	2.55565e-56	2.35387e-56
0.105	3.51127e-95	4.62233e-56		0.3	-0.048935	-0.0326233	-0.0244675		0.105	8.97941e-95	1.29321e-55	2.15846e-55	3.10859e-55
0.11	2.15117e-92	5.72447e-55		0.315	-0.17564	-0.117093	-0.08782		0.11	5.51041e-92	1.73276e-54	2.05388e-53	3.85762e-53
0.115	8.569e-90	7.56379e-54		0.33	-0.29784	-0.19856	-0.14892		0.115	2.20126e-89	2.14713e-53	7.87825e-53	1.35356e-52
0.12	2.32959e-87	9.10346e-53		0.345	-0.41242	-0.274947	-0.20621		0.12	6.01419e-87	2.60955e-52	8.21142e-52	1.37918e-51
0.125	4.56728e-85	1.0265e-51		0.36	-0.51645	-0.3443	-0.258225		0.125	1.18838e-84	3.16436e-51	2.36319e-50	4.33897e-50
0.13	6.79074e-83	1.05015e-50		0.375	-0.60727	-0.404847	-0.303635		0.13	1.78572e-82	3.28349e-50	6.89441e-50	1.06501e-49
0.135	7.93761e-81	9.87839e-50		0.39	-0.68254	-0.455027	-0.34127		0.135	2.11386e-80	3.18572e-49	5.0232e-49	7.08448e-49
0.14	7.46402e-79	8.43778e-49		0.405	-0.74035	-0.493567	-0.370175		0.14	2.01564e-78	2.69719e-48	2.00958e-46	3.89573e-46
0.145	5.75104e-77	6.4825e-48		0.42	-0.77921	-0.519473	-0.389605		0.145	1.5762e-76	2.00246e-47	7.46273e-46	1.43819e-45
0.15	3.70103e-75	4.65314e-47		0.435	-0.79813	-0.532087	-0.399065		0.15	1.03026e-74	1.40326e-46	4.97946e-46	8.5159e-46
0.155	2.03303e-73	3.23149e-46		0.45	-0.79663	-0.531087	-0.398315		0.155	5.75307e-73	9.59811e-46	3.19354e-43	6.21923e-43
0.16	9.74039e-72	2.1552e-45		0.465	-0.77474	-0.516493	-0.38737		0.16	2.80436e-71	6.37817e-45	4.02636e-42	7.84598e-42
0.165	4.1499e-70	1.38683e-44		0.48	-0.73303	-0.488687	-0.366515		0.165	1.2163e-69	4.17041e-44	1.7475e-42	3.37214e-42
0.17	1.59762e-68	8.63689e-44		0.495	-0.67256	-0.448373	-0.33628		0.17	4.76825e-68	2.57876e-43	7.47522e-42	1.43573e-41
0.175	5.63002e-67	5.3368e-43		0.51	-0.59487	-0.39658	-0.297435		0.175	1.71137e-66	1.59169e-42	6.14631e-40	1.19718e-39
0.18	1.83002e-65	3.11358e-42		0.525	-0.50197	-0.334647	-0.250985		0.18	5.66746e-65	9.27078e-42	3.01013e-39	5.86186e-39
0.185	5.50502e-64	1.73071e-41		0.54	-0.39622	-0.264147	-0.19811		0.185	1.73914e-63	5.14691e-41	6.04218e-39	1.17385e-38
0.19	1.52825e-62	9.38859e-41		0.555	-0.28033	-0.186887	-0.140165		0.19	4.93228e-62	2.83753e-40	1.83582e-38	3.55571e-38
0.195	3.86699e-61	5.01198e-40		0.57	-0.15726	-0.10484	-0.07863		0.195	1.27425e-60	1.55009e-39	9.55368e-38	1.84978e-37
0.2	8.8552e-60	2.5431e-39		0.585	-0.030173	-0.0201153	-0.0150865		0.2	2.98124e-59	7.95642e-39	6.4168e-38	1.18357e-37
0.205	1.82165e-58	1.16948e-38		0.6	0.097687	0.0651247	0.0488435		0.205	6.26092e-58	3.52665e-38	1.63031e-37	2.87902e-37
0.21	3.36852e-57	5.10835e-38		0.615	0.22305	0.1487	0.111525		0.21	1.18248e-56	1.52149e-37	8.53683e-37	1.53522e-36
0.215	5.59473e-56	2.30984e-37		0.63	0.3427	0.228467	0.17135		0.215	2.00375e-55	7.05815e-37	1.99906e-36	3.29759e-36
0.22	8.36694e-55	1.00282e-36		0.645	0.45358	0.302387	0.22679		0.22	3.05519e-54	3.06316e-36	3.3931e-36	4.01008e-36
0.225	1.13394e-53	4.136e-36		0.66	0.55286	0.368573	0.27643		0.225	4.22028e-53	1.25773e-35	2.80015e-35	4.39007e-35
0.23	1.39809e-52	1.82611e-35		0.675	0.63799	0.425327	0.318995		0.23	5.29717e-52	5.9238e-35	1.13759e-34	1.71423e-34
0.235	1.57615e-51	8.07673e-35		0.69	0.70679	0.471193	0.353395		0.235	6.07228e-51	2.7815e-34	2.5913e-34	2.68622e-34
0.24	1.63465e-50	3.13578e-34		0.705	0.7575	0.505	0.37875		0.24	6.39969e-50	1.01229e-33	1.4113e-33	1.89068e-33
0.245	1.5664e-49	1.19444e-33		0.72	0.78884	0.525893	0.39442		0.245	6.22209e-49	3.96299e-33	1.46283e-32	2.51531e-32
0.25	1.397e-48	4.54562e-33		0.735	0.79998	0.53332	0.39999		0.25	5.62883e-48	1.55253e-32	4.22741e-32	6.9224e-32
0.255	1.16515e-47	1.51232e-32		0.75	0.79065	0.5271	0.395325		0.255	4.75579e-47	4.73648e-32	1.44046e-31	2.40586e-31
0.26	9.13808e-47	5.18289e-32		0.765	0.76109	0.507393	0.380545		0.26	3.7758e-46	1.63372e-31	7.76043e-31	1.37427e-30
0.265	6.77479e-46	1.82218e-31		0.78	0.71206	0.474707	0.35603		0.265	2.83161e-45	5.96575e-31	1.96867e-30	3.33127e-30
0.27	4.77412e-45	5.99876e-31		0.795	0.6448	0.429867	0.3224		0.27	2.01757e-44	1.88724e-30	8.52107e-30	1.50102e-29
0.275	3.21085e-44	1.95379e-30		0.81	0.56104	0.374027	0.28052		0.275	1.3709e-43	6.1609e-30	4.35881e-29	7.97544e-29
0.28	2.07021e-43	6.45951e-30		0.825	0.46292	0.308613	0.23146		0.28	8.92795e-43	2.06255e-29	1.03318e-28	1.8392e-28
0.285	1.28337e-42	2.07213e-29		0.84	0.35296	0.235307	0.17648		0.285	5.58646e-42	6.62924e-29	2.66374e-28	4.6302e-28
0.29	7.67461e-42	6.58216e-29		0.855	0.23397	0.15598	0.116985		0.29	3.37174e-41	2.18151e-28	7.65627e-28	1.30735e-27
0.295	4.43668e-41	2.08532e-28		0.87	0.10899	0.07266	0.054495		0.295	1.96669e-40	6.79558e-28	1.58241e-27	2.50745e-27
0.3	2.48322e-40	6.50158e-28		0.885	-0.018784	-0.0125227	-0.009392		0.3	1.11034e-39	2.12343e-27	3.65729e-27	5.32486e-27
0.305	1.34614e-39	1.9892e-27		0.9	-0.14607	-0.09738	-0.073035		0.305	6.06787e-39	6.56687e-27	1.17597e-26	1.73436e-26
0.31	7.07571e-39	6.07413e-27		0.915	-0.26963	-0.179753	-0.134815		0.31	3.21538e-38	1.99695e-26	2.82319e-26	3.80599e-26
0.315	3.60392e-38	1.83279e-26		0.93	-0.38628	-0.25752	-0.19314		0.315	1.64942e-37	6.02774e-26	7.03041e-26	8.58024e-26
0.32	1.779e-37	5.41767e-26		0.945	-0.49304	-0.328693	-0.24652		0.32	8.19842e-37	1.79223e-25	2.31286e-25	2.98505e-25
0.325	8.50747e-37	1.60147e-25		0.96	-0.58719	-0.39146	-0.293595		0.325	3.94478e-36	5.32393e-25	7.01461e-25	9.14831e-25
0.33	3.94406e-36	4.71283e-25		0.975	-0.66632	-0.444213	-0.33316		0.33	1.84002e-35	1.58499e-24	1.75076e-24	2.0653e-24
0.335	1.77183e-35	1.34828e-24		0.99	-0.72839	-0.485593	-0.364195		0.335	8.31014e-35	4.48359e-24	5.27629e-24	6.47364e-24
0.34	7.71832e-35	3.88656e-24		1.005	-0.77182	-0.514547	-0.38591		0.34	3.6389e-34	1.30808e-23	1.6651e-23	2.13388e-23
0.345	3.2595e-34	1.15404e-23		1.02	-0.79551	-0.53034	-0.397755		0.345	1.54359e-33	4.10304e-23	4.58536e-23	5.45014e-23
0.35	1.3358e-33	3.26093e-23		1.035	-0.79883	-0.532553	-0.399415		0.35	6.35404e-33	1.12158e-22	1.24854e-22	1.48029e-22
0.355	5.3133e-33	8.82607e-23		1.05	-0.78171	-0.52114	-0.390855		0.355	2.53711e-32	2.9651e-22	3.86447e-22	5.01268e-22
0.36	2.05342e-32	2.45946e-22		1.065	-0.74459	-0.496393	-0.372295		0.36	9.84335e-32	8.64199e-22	9.99477e-22	1.21362e-21
0.365	7.71011e-32	6.35563e-22		1.08	-0.68842	-0.458947	-0.34421		0.365	3.70726e-31	2.12899e-21	2.35858e-21	2.78765e-21
0.37	2.81633e-31	1.53572e-21		1.095	-0.61462	-0.409747	-0.30731		0.37	1.3586e-30	5.32066e-21	5.76102e-21	6.70659e-21
0.375	1.00095e-30	3.90892e-21		1.11	-0.5251	-0.350067	-0.26255		0.375	4.84106e-30	1.31544e-20	1.50554e-20	1.81647e-20
0.38	3.46535e-30	9.92471e-21		1.125	-0.42215	-0.281433	-0.211075		0.38	1.68052e-29	3.35969e-20	4.02685e-20	4.99356e-20
0.385	1.16886e-29	2.4875e-20		1.14	-0.30839	-0.205593	-0.154195		0.385	5.67985e-29	8.65935e-20	9.78162e-20	1.17058e-19
0.39	3.84628e-29	6.38186e-20		1.155	-0.18673	-0.124487	-0.093365		0.39	1.87338e-28	2.30514e-19	2.44361e-19	2.80357e-19
0.395	1.23515e-28	1.7084e-19		1.17	-0.060303	-0.040202	-0.0301515		0.395	6.02673e-28	7.02416e-19	6.70958e-19	7.10676e-19
0.4	3.8742e-28	4.02942e-19		1.185	0.067671	0.045114	0.0338355		0.4	1.89374e-27	1.40311e-18	1.37739e-18	1.49199e-18
0.405	1.18743e-27	9.34156e-19		1.2	0.19391	0.129273	0.096955		0.405	5.81204e-27	3.22412e-18	3.10443e-18	3.3102e-18
0.41	3.55989e-27	2.22104e-18		1.215	0.31519	0.210127	0.157595		0.41	1.74506e-26	8.2496e-18	8.11961e-18	8.81358e-18
0.415	1.04402e-26	5.05116e-18		1.23	0.42841	0.285607	0.214205		0.415	5.12199e-26	1.7847e-17	1.82469e-17	2.03953e-17
0.42	2.99859e-26	1.12333e-17		1.245	0.53066	0.353773	0.26533		0.42	1.47285e-25	3.86282e-17	4.37058e-17	5.23572e-17
0.425	8.43668e-26	2.50923e-17		1.26	0.61933	0.412887	0.309665		0.425	4.147e-25	8.74991e-17	1.12593e-16	1.45102e-16
0.43	2.32698e-25	5.57367e-17		1.275	0.69215	0.461433	0.346075		0.43	1.14471e-24	1.96602e-16	2.77577e-16	3.73985e-16
0.435	6.29291e-25	1.22687e-16		1.29	0.74726	0.498173	0.37363		0.435	3.09654e-24	4.35078e-16	7.14646e-16	1.02335e-15
0.44	1.67002e-24	2.64713e-16		1.305	0.78325	0.522167	0.391625		0.44	8.22256e-24	9.41156e-16	1.70645e-15	2.52675e-15
0.445	4.35043e-24	5.60952e-16		1.32	0.7992	0.5328	0.3996		0.445	2.14258e-23	2.00071e-15	3.73012e-15	5.57131e-15
0.45	1.11309e-23	1.1651e-15		1.335	0.79469	0.529793	0.397345		0.45	5.48367e-23	4.16957e-15	8.79747e-15	1.36071e-14
0.455	2.79773e-23	2.36951e-15		1.35	0.76985	0.513233	0.384925		0.455	1.37818e-22	8.48199e-15	2.02656e-14	3.23005e-14
0.46	6.91282e-23	4.82955e-15		1.365	0.7253	0.483533	0.36265		0.46	3.40565e-22	1.7217e-14	4.4687e-14	7.24895e-14
0.465	1.67938e-22	9.68045e-15		1.38	0.6622	0.441467	0.3311		0.465	8.271e-22	3.46404e-14	8.96328e-14	1.45308e-13
0.47	4.01405e-22	1.89639e-14		1.395	0.58215	0.3881	0.291075		0.47	1.97663e-21	6.77656e-14	1.7989e-13	2.93122e-13
0.475	9.44266e-22	3.76633e-14		1.41	0.4872	0.3248	0.2436		0.475	4.64778e-21	1.39038e-13	3.85895e-13	6.34187e-13
0.48	2.18731e-21	7.52493e-14		1.425	0.37979	0.253193	0.189895		0.48	1.07605e-20	2.95634e-13	7.30041e-13	1.17202e-12
0.485	4.99182e-21	1.43565e-13		1.44	0.26266	0.175107	0.13133		0.485	2.45428e-20	5.30683e-13	1.27781e-12	2.04016e-12
0.49	1.12308e-20	2.72774e-13		1.455	0.1388	0.0925333	0.0694		0.49	5.51825e-20	1.02883e-12	2.82054e-12	4.62461e-12
0.495	2.49179e-20	5.12316e-13		1.47	0.011394	0.007596	0.005697		0.495	1.22302e-19	1.95126e-12	4.97448e-12	8.03989e-12
0.5	5.45679e-20	9.43899e-13		1.485	-0.1163	-0.0775333	-0.05815		0.5	2.67609e-19	3.55782e-12	8.36879e-12	1.32918e-11
0.505	1.18036e-19	1.75059e-12		1.5	-0.24103	-0.160687	-0.120515		0.505	5.78419e-19	6.971e-12	1.60824e-11	2.5429e-11
0.51	2.52331e-19	3.20279e-12		1.515	-0.35958	-0.23972	-0.17979		0.51	1.23518e-18	1.28472e-11	2.67664e-11	4.12627e-11
0.515	5.33531e-19	5.7305e-12		1.53	-0.46893	-0.31262	-0.234465		0.515	2.60904e-18	2.23117e-11	4.93903e-11	7.73259e-11
0.52	1.11661e-18	1.01837e-11		1.545	-0.56628	-0.37752	-0.28314		0.52	5.45464e-18	4.00039e-11	1.02073e-10	1.65004e-10
0.525	2.31494e-18	1.71709e-11		1.56	-0.64914	-0.43276	-0.32457		0.525	1.12977e-17	5.90252e-11	1.53946e-10	2.4997e-10
0.53	4.7576e-18	2.89685e-11		1.575	-0.71539	-0.476927	-0.357695		0.53	2.3197e-17	1.03407e-10	3.15948e-10	5.28108e-10
0.535	9.69828e-18	5.11597e-11		1.59	-0.76334	-0.508893	-0.38167		0.535	4.72366e-17	1.91138e-10	5.92395e-10	9.92528e-10
0.54	1.96253e-17	8.99394e-11		1.605	-0.79175	-0.527833	-0.395875		0.54	9.55266e-17	3.32921e-10	9.24622e-10	1.51973e-09
0.545	3.94434e-17	1.58278e-10		1.62	-0.79989	-0.53326	-0.399945		0.545	1.91887e-16	5.90823e-10	1.6271e-09	2.6701e-09
0.55	7.8767e-17	2.82571e-10		1.635	-0.78757	-0.525047	-0.393785		0.55	3.83023e-16	1.05977e-09	2.8707e-09	4.69609e-09
0.555	1.56335e-16	5.05153e-10		1.65	-0.7551	-0.5034	-0.37755		0.555	7.59975e-16	1.88939e-09	4.27201e-09	6.72271e-09
0.56	3.08443e-16	9.17442e-10		1.665	-0.7033	-0.468867	-0.35165		0.56	1.49904e-15	3.53223e-09	7.57712e-09	1.17698e-08
0.565	6.05134e-16	1.66394e-09		1.68	-0.6335	-0.422333	-0.31675		0.565	2.94183e-15	6.3151e-09	1.30959e-08	2.01634e-08
0.57	1.18027e-15	3.03193e-09		1.695	-0.54749	-0.364993	-0.273745		0.57	5.7381e-15	1.15933e-08	1.50742e-08	1.95299e-08
0.575	2.28895e-15	5.67448e-09		1.71	-0.44748	-0.29832	-0.22374		0.575	1.1133e-14	2.32382e-08	2.62748e-08	3.14623e-08
0.58	4.41259e-15	9.50613e-09		1.725	-0.33601	-0.224007	-0.168005		0.58	2.1465e-14	3.0999e-08	4.16893e-08	5.49168e-08
0.585	8.45694e-15	1.59414e-08		1.74	-0.21594	-0.14396	-0.10797		0.585	4.11553e-14	5.48838e-08	1.10519e-07	1.68812e-07
0.59	1.61134e-14	2.74876e-08		1.755	-0.090348	-0.060232	-0.045174		0.59	7.84416e-14	8.9971e-08	3.63062e-07	6.31414e-07
0.595	3.05259e-14	4.7625e-08		1.77	0.037557	0.025038	0.0187785		0.595	1.48637e-13	1.57547e-07	2.2544e-07	3.0555e-07
0.6	5.7513e-14	8.38428e-08		1.785	0.1645	0.109667	0.08225		0.6	2.80078e-13	3.03574e-07	3.55295e-07	4.34511e-07
0.605	1.07809e-13	1.44228e-07		1.8	0.28724	0.191493	0.14362		0.605	5.24977e-13	4.80642e-07	2.09366e-06	3.67366e-06
0.61	2.01194e-13	2.64321e-07		1.815	0.40262	0.268413	0.20131		0.61	9.79729e-13	1.05662e-06	8.50807e-07	7.59986e-07
0.615	3.74026e-13	4.34852e-07		1.83	0.5077	0.338467	0.25385		0.615	1.82062e-12	1.54442e-06	1.54081e-06	1.69041e-06
0.62	6.93274e-13	6.99358e-07		1.845	0.59979	0.39986	0.299895		0.62	3.37331e-12	2.53539e-06	1.13375e-05	1.99507e-05
0.625	1.28226e-12	1.11863e-06		1.86	0.67653	0.45102	0.338265		0.625	6.23492e-12	4.62424e-06	7.69229e-06	1.10652e-05
0.63	2.36895e-12	1.70886e-06		1.875	0.73596	0.49064	0.36798		0.63	1.15135e-11	5.87154e-06	4.64558e-06	4.06273e-06
0.635	4.37408e-12	2.67197e-06		1.89	0.77655	0.5177	0.388275		0.635	2.12381e-11	1.119e-05	2.65325e-05	4.22166e-05
0.64	8.0784e-12	3.94785e-06		1.905	0.79727	0.531513	0.398635		0.64	3.9201e-11	1.26642e-05	3.86665e-05	6.46236e-05
0.645	1.49289e-11	6.05752e-06		1.92	0.79759	0.531727	0.398795		0.645	7.23935e-11	2.10552e-05	1.28738e-05	7.18787e-06
0.65	2.76093e-11	9.36388e-06		1.935	0.7775	0.518333	0.38875		0.65	1.33822e-10	3.87827e-05	4.81371e-05	6.08667e-05
0.655	5.10875e-11	1.36978e-05		1.95	0.73752	0.49168	0.36876		0.655	2.47505e-10	4.45639e-05	0.000106569	0.000169889
0.66	9.45482e-11	2.02876e-05		1.965	0.67866	0.45244	0.33933		0.66	4.58014e-10	7.09143e-05	0.000119561	0.000172803
0.665	1.74871e-10	3.02662e-05		1.98	0.60243	0.40162	0.301215		0.665	8.46956e-10	0.000113574	0.000158526	0.000212485
0.67	3.22997e-10	4.41236e-05		1.995	0.51079	0.340527	0.255395		0.67	1.56469e-09	0.00014864	0.000159943	0.000185409
0.675	5.95105e-10	6.37437e-05		2.01	0.40607	0.270713	0.203035		0.675	2.88238e-09	0.000218081	0.000226449	0.000256008
0.68	1.09293e-09	9.13651e-05		2.025	0.29097	0.19398	0.145485		0.68	5.29508e-09	0.000315344	0.000317452	0.000350703
0.685	1.99836e-09	0.000129903		2.04	0.16842	0.11228	0.08421		0.685	9.67933e-09	0.000454727	0.000426109	0.000443982
0.69	3.63629e-09	0.000183499		2.055	0.041556	0.027704	0.020778		0.69	1.76211e-08	0.000649151	0.000589501	0.000597157
0.695	6.5765e-09	0.000256658		2.07	-0.086368	-0.0575787	-0.043184		0.695	3.18484e-08	0.000901534	0.000786735	0.00076701
0.7	1.18222e-08	0.000356249		2.085	-0.21208	-0.141387	-0.10604		0.7	5.72645e-08	0.00122265	0.001105	0.00111438
0.705	2.11016e-08	0.000485208		2.1	-0.33237	-0.22158	-0.166185		0.705	1.02102e-07	0.00155866	0.00146556	0.00153157
0.71	3.74093e-08	0.000663057		2.115	-0.44415	-0.2961	-0.222075		0.71	1.80958e-07	0.0022181	0.00192823	0.00187265
0.715	6.58383e-08	0.000902064		2.13	-0.54457	-0.363047	-0.272285		0.715	3.17901e-07	0.00307107	0.00268096	0.00261467
0.72	1.15107e-07	0.0012227		2.145	-0.63105	-0.4207	-0.315525		0.72	5.55367e-07	0.00398185	0.00384396	0.00410753
0.725	1.96233e-07	0.00163615		2.16	-0.70138	-0.467587	-0.35069		0.725	9.61441e-07	0.00534298	0.00343526	0.00215238
0.73	3.1634e-07	0.00218556		2.175	-0.75376	-0.502507	-0.37688		0.73	1.57694e-06	0.00729214	0.00604615	0.00558505
0.735	4.96119e-07	0.0029035		2.19	-0.78686	-0.524573	-0.39343		0.735	2.48341e-06	0.00986199	0.00941825	0.00997392
0.74	7.64416e-07	0.003845		2.205	-0.79982	-0.533213	-0.39991		0.74	3.83251e-06	0.0123715	0.00896258	0.00695
0.745	1.16219e-06	0.00504396		2.22	-0.79231	-0.528207	-0.396155		0.745	5.81509e-06	0.016602	0.0129056	0.011039
0.75	1.7433e-06	0.00656982		2.235	-0.76453	-0.509687	-0.382265		0.75	8.70617e-06	0.0217309	0.0169484	0.0145584
0.755	2.58364e-06	0.00853268		2.25	-0.71718	-0.47812	-0.35859		0.755	1.28543e-05	0.0281828	0.0221015	0.0191168
0.76	3.78526e-06	0.0109877		2.265	-0.65148	-0.43432	-0.32574		0.76	1.87672e-05	0.0368854	0.0287603	0.0246965
0.765	5.48247e-06	0.0142153		2.28	-0.5691	-0.3794	-0.28455		0.765	2.70717e-05	0.0455513	0.0367234	0.0328505
0.77	7.85507e-06	0.0182407		2.295	-0.47217	-0.31478	-0.236085		0.77	3.86218e-05	0.0573775	0.048534	0.0458182
0.775	1.11376e-05	0.0232098		2.31	-0.36315	-0.2421	-0.181575		0.775	5.44728e-05	0.0750911	0.0634733	0.0598772
0.78	1.56366e-05	0.0293374		2.325	-0.24484	-0.163227	-0.12242		0.78	7.60637e-05	0.0901245	0.0752408	0.0700317
0.785	2.17481e-05	0.03642		2.34	-0.12026	-0.0801733	-0.06013		0.785	0.000105126	0.120401	0.104398	0.101127
0.79	2.99823e-05	0.0458417		2.355	0.0073909	0.00492727	0.00369545		0.79	0.000143953	0.140561	0.122134	0.118558
0.795	4.10078e-05	0.0577072		2.37	0.13486	0.0899067	0.06743		0.795	0.000195603	0.18169	0.166615	0.170298
0.8	5.56868e-05	0.0719176		2.385	0.25887	0.17258	0.129435		0.8	0.000263846	0.226137	0.381829	0.552144
0.805	7.51492e-05	0.0882892		2.4	0.37626	0.25084	0.18813		0.805	0.000353812	0.278816	0.357006	0.458914
0.81	0.000100859	0.107946		2.415	0.48402	0.32268	0.24201		0.81	0.000471707	0.362538	0.425667	0.521565
0.815	0.000134752	0.133062		2.43	0.5794	0.386267	0.2897		0.815	0.000626111	0.400482	0.386722	0.413335
0.82	0.000179378	0.163101		2.445	0.65994	0.43996	0.32997		0.82	0.000827697	0.505873	0.635474	0.808723
0.825	0.000238131	0.196285		2.46	0.7236	0.4824	0.3618		0.825	0.00109131	0.640405	0.721665	0.862321
0.83	0.00031551	0.237577		2.475	0.76875	0.5125	0.384375		0.83	0.00143603	0.717009	0.642289	0.642355
0.835	0.000417613	0.285549		2.49	0.79422	0.52948	0.39711		0.835	0.00188858	0.894701	0.783647	0.766802
0.84	0.000552602	0.340366		2.505	0.79937	0.532913	0.399685		0.84	0.00248257	1.07142	1.06777	1.17047
0.845	0.000731746	0.405918		2.52	0.78406	0.522707	0.39203		0.845	0.0032704	1.24986	1.17223	1.22233
0.85	0.000970177	0.480567		2.535	0.74868	0.49912	0.37434		0.85	0.00431113	1.49574	1.2244	1.11485
0.855	0.00128885	0.567328		2.55	0.69415	0.462767	0.347075		0.855	0.0056976	1.75974	1.44895	1.32808
0.86	0.00171599	0.663795		2.565	0.62186	0.414573	0.31093		0.86	0.00754661	2.10031	1.93756	1.99107
0.865	0.00229054	0.772853		2.58	0.53365	0.355767	0.266825		0.865	0.0100355	2.40229	2.072	1.99626
0.87	0.00306508	0.894978		2.595	0.43178	0.287853	0.21589		0.87	0.0133529	2.81186	2.3393	2.16899
0.875	0.00411138	1.02993		2.61	0.31887	0.21258	0.159435		0.875	0.0178552	3.22943	2.82536	2.76151
0.88	0.00552605	1.18139		2.625	0.19779	0.13186	0.098895		0.88	0.0238607	3.6625	3.25663	3.23398
0.885	0.00743587	1.33866		2.64	0.071659	0.0477727	0.0358295		0.885	0.0319834	4.22385	3.62747	3.47946
0.89	0.0100115	1.51284		2.655	-0.05631	-0.03754	-0.028155		0.89	0.0428302	4.87187	4.17253	3.99091
0.895	0.0134748	1.71969		2.67	-0.18284	-0.121893	-0.09142		0.895	0.0574521	5.32476	4.5412	4.32446
0.9	0.0181192	1.93401		2.685	-0.30469	-0.203127	-0.152345		0.9	0.0769059	6.10364	4.88403	4.33021
0.905	0.0243156	2.1645		2.7	-0.41874	-0.27916	-0.20937		0.905	0.10289	6.85123	5.74771	5.37826
0.91	0.0325396	2.41076		2.715	-0.52208	-0.348053	-0.26104		0.91	0.137269	7.38577	6.30072	6.00179
0.915	0.0433975	2.64575		2.73	-0.61205	-0.408033	-0.306025		0.915	0.182327	8.45371	7.38176	7.2011
0.92	0.0576222	2.93937		2.745	-0.68637	-0.45758	-0.343185		0.92	0.241146	8.92507	7.46276	6.95795
0.925	0.0760996	3.23472		2.76	-0.74312	-0.495413	-0.37156		0.925	0.31723	10.156	8.93212	8.77578
0.93	0.0998856	3.54211		2.775	-0.78085	-0.520567	-0.390425		0.93	0.414781	10.9273	9.74661	9.70773
0.935	0.130202	3.87317		2.79	-0.7986	-0.5324	-0.3993		0.935	0.538778	11.8476	10.1188	9.65054
0.94	0.168462	4.199		2.805	-0.79592	-0.530613	-0.39796		0.94	0.694759	13.0484	11.7154	11.742
0.945	0.21619	4.54861		2.82	-0.77287	-0.515247	-0.386435		0.945	0.888194	13.8582	13.2231	13.993
0.95	0.274995	4.90589		2.835	-0.73004	-0.486693	-0.36502		0.95	1.12615	15.2819	11.6009	9.61838
0.955	0.346591	5.26211		2.85	-0.66853	-0.445687	-0.334265		0.955	1.41257	16.278	13.2369	11.9608
0.96	0.432564	5.58363		2.865	-0.58991	-0.393273	-0.294955		0.96	1.75576	17.6608	15.8524	15.8844
0.965	0.534583	5.78881		2.88	-0.49619	-0.330793	-0.248095		0.965	2.15746	19.6617	15.2875	13.0802
0.97	0.653751	6.20049		2.895	-0.38978	-0.259853	-0.19489		0.97	2.62662	19.0941	15.9225	14.8014
0.975	0.791262	6.59577		2.91	-0.27339	-0.18226	-0.136695		0.975	3.15968	20.2892	18.2624	18.3474
0.98	0.947439	6.95393		2.925	-0.15001	-0.100007	-0.075005		0.98	3.76547	22.2209	17.848	15.8956
0.985	1.12263	7.3407		2.94	-0.022786	-0.0151907	-0.011393		0.985	4.43814	21.8836	19.0041	18.4371
0.99	1.31599	7.71797		2.955	0.10502	0.0700133	0.05251		0.99	5.18203	23.9639	21.0617	20.6793
0.995	1.52681	8.09041		2.97	0.23014	0.153427	0.11507		0.995	5.97637	25.2223	23.4557	24.2768
1	1.75381	8.50147		2.985	0.34936	0.232907	0.17468		1	6.83139	26.6228	25.373	26.8237
1.005	1.99573	8.87919		3	0.45965	0.306433	0.229825		1.005	7.72879	27.0159	22.0847	20.0772
1.01	2.25016	9.19747							1.01	8.67232	29.0197	25.1085	24.2684
1.015	2.51507	9.30195							1.015	9.63064	31.9791	28.7851	28.9197
1.02	2.78977	9.85039							1.02	10.6101	29.163	25.5165	24.942
1.025	3.07103	10.3998							1.025	11.5962	31.6568	25.7931	23.3594
1.03	3.35754	10.7523							1.03	12.5894	34.1349	28.5078	26.5445
1.035	3.64638	11.2304							1.035	13.5767	33.6845	29.3675	28.6043
1.04	3.93749	11.7049							1.04	14.5594	35.8674	29.5824	27.1659
1.045	4.23074	12.0107							1.045	15.5263	38.0112	31.5258	29.1312
1.05	4.52604	12.4293							1.05	16.4847	37.2795	32.8408	32.3181
1.055	4.82044	12.8478							1.055	17.4436	40.087	32.479	29.2238
1.06	5.11526	13.2557							1.06	18.3814	40.4084	34.4887	32.869
1.065	5.4101	13.6554							1.065	19.3161	41.9333	36.1152	34.7431
1.07	5.70535	14.0348							1.07	20.2328	42.9246	36.4084	34.4713
1.075	5.99938	14.4031							1.075	21.1664	44.0389	38.0574	36.7388
1.08	6.29777	14.7782							1.08	22.0859	45.2683	39.1989	37.9186
1.085	6.59806	15.0708							1.085	23.0183	46.2673	39.8257	38.2908
1.09	6.90073	15.3472							1.09	23.95	46.8441	41.7864	41.6234
1.095	7.20577	15.4543							1.095	24.9061	49.5771	42.2056	40.1152
1.1	7.51471	15.8378							1.1	25.8666	47.6061	41.1599	39.7534
1.105	7.82564	16.2507							1.105	26.8601	49.8961	45.387	46.0476
1.11	8.13976	16.5148							1.11	27.8547	51.2863	43.2837	40.7633
1.115	8.45487	16.8601							1.115	28.8853	51.1071	43.773	41.8698
1.12	8.7761	17.1436							1.12	29.903	52.758	45.0743	43.0027
1.125	9.09925	17.4864							1.125	30.9736	53.4288	45.6124	43.4812
1.13	9.42643	17.7081							1.13	32.0417	55.2981	47.0337	44.6621
1.135	9.75629	18.0062							1.135	33.1404	54.932	47.9334	46.728
1.14	10.0898	18.2668							1.14	34.2425	56.3371	48.8542	47.3279
1.145	10.4261	18.4721							1.145	35.375	56.49	49.9111	49.2588
1.15	10.7668	18.562							1.15	36.5125	57.488	48.6983	46.0447
1.155	11.1114	18.8992							1.155	37.6716	56.9838	50.1882	49.379
1.16	11.4602	19.127							1.16	38.8273	58.5803	50.8961	49.401
1.165	11.8131	19.3673							1.165	40.01	58.6012	51.1026	49.7857
1.17	12.1692	19.6011							1.17	41.1941	59.256	51.8494	50.685
1.175	12.5274	19.7044							1.175	42.3928	60.78	53.7245	53.0444
1.18	12.8885	19.9353							1.18	43.5786	59.5402	52.6903	52.0829
1.185	13.2524	20.1616							1.185	44.7849	62.0595	53.8506	52.2018
1.19	13.6202	20.3366							1.19	45.9802	61.9266	54.3528	53.2942
1.195	13.989	20.4776							1.195	47.1626	61.542	54.6927	54.2842
1.2	14.3595	20.5675							1.2	48.3433	63.8596	57.6875	58.1519
1.205	14.7302	20.8265							1.205	49.5354	62.2643	57.6681	59.4715
1.21	15.1002	20.9497							1.21	50.677	64.5594	54.3044	50.9593
1.215	15.4667	21.1102							1.215	51.8469	63.9501	55.6067	54.0173
1.22	15.833	21.1526							1.22	52.9533	65.0382	62.1107	65.7742
1.225	16.1961	21.1515							1.225	54.0845	66.0295	54.3702	49.8368
1.23	16.5577	21.4046							1.23	55.1494	64.3737	55.4759	53.4018
1.235	16.9142	21.5449							1.235	56.2453	65.6239	64.5666	70.065
1.24	17.27	21.7084							1.24	57.2727	65.3025	63.5621	68.3796
1.245	17.621	21.8817							1.245	58.3147	66.4309	59.4992	59.4968
1.25	17.9698	21.9603							1.25	59.3084	67.2545	57.9698	55.8137
1.255	18.3127	22.0343							1.255	60.2954	66.4837	58.2957	57.1051
1.26	18.6532	22.1551							1.26	61.2344	68.0315	59.5132	58.1622
1.265	18.9886	22.2517							1.265	62.1725	67.4686	63.577	66.5655
1.27	19.3217	22.3587							1.27	63.0881	67.8921	53.5374	46.6279
1.275	19.6488	22.4239							1.275	63.9622	68.9392	58.4006	55.2201
1.28	19.9724	22.4642							1.28	64.8387	68.3374	58.6656	56.2489
1.285	20.2902	22.5582							1.285	65.6539	68.8156	59.8006	58.0554
1.29	20.6044	22.6225							1.29	66.4924	68.4623	59.9381	58.624
1.295	20.9133	22.7329							1.295	67.2812	69.198	58.9123	55.9978
1.3	21.218	22.7639							1.3	68.0663	69.4569	59.7196	57.3518
1.305	21.5161	22.5966							1.305	68.807	69.9755	60.6823	58.7877
1.31	21.81	22.2487							1.31	69.5518	71.7783	60.8532	57.587
1.315	22.0974	22.539							1.315	70.2475	67.7919	59.4934	58.3273
1.32	22.3808	22.6975							1.32	70.9521	69.8731	60.8864	59.2729
1.325	22.6575	22.7786							1.325	71.6144	70.0007	61.1935	59.763
1.33	22.9301	22.9623							1.33	72.2752	69.0387	60.5932	59.4111
1.335	23.1954	23.0401							1.335	72.9033	70.7157	62.2435	61.2022
1.34	23.4568	23.1149							1.34	73.5215	70.3873	62.1436	61.2868
1.345	23.7108	23.1974							1.345	74.1179	69.8055	61.951	61.4064
1.35	23.9614	23.3131							1.35	74.696	70.7446	62.0902	60.8787
1.355	24.2039	23.3409							1.355	75.2573	71.6289	62.7331	61.38
1.36	24.443	23.2788							1.36	75.8017	69.9783	61.857	61.0759
1.365	24.6742	23.4365							1.365	76.3295	70.2604	63.0565	63.1749
1.37	24.9019	23.3982							1.37	76.8402	70.9371	63.5926	63.6445
1.375	25.1218	23.4471							1.375	77.3372	69.6052	63.9924	65.5575
1.38	25.3376	23.5793							1.38	77.8185	70.9632	62.1847	60.877
1.385	25.5461	23.4881							1.385	78.2849	71.7006	63.0193	61.877
1.39	25.7507	23.5883							1.39	78.7334	69.9526	62.5936	62.5343
1.395	25.9485	23.6689							1.395	79.1681	72.4879	64.1789	63.4682
1.4	26.1429	23.7346							1.4	79.5879	71.3191	62.7295	61.6365
1.405	26.3308	23.7325							1.405	79.9947	70.6833	63.2266	63.1468
1.41	26.5155	23.6136							1.41	80.3873	73.4031	63.3202	61.0151
1.415	26.6943	23.76							1.415	80.7677	70.7376	63.0866	62.8276
1.42	26.8704	23.9522							1.42	81.136	71.8441	64.0426	63.7502
1.425	27.041	23.9407							1.425	81.4921	72.4614	63.9602	63.0642
1.43	27.2089	24.022							1.43	81.8363	71.8245	63.9269	63.5412
1.435	27.3716	24.1495							1.435	82.1675	72.783	64.8094	64.4466
1.44	27.5309	24.1585							1.44	82.4912	73.2725	65.1234	64.6424
1.445	27.6851	24.2402							1.445	82.8035	72.9252	65.0588	64.812
1.45	27.8364	24.271							1.45	83.1084	73.7148	65.6765	65.3445
1.455	27.9831	24.2384							1.455	83.4012	74.0639	65.4233	64.5538
1.46	28.127	24.3001							1.46	83.6885	73.3894	64.7897	63.8922
1.465	28.2666	24.2924							1.465	83.963	74.4267	65.5468	64.4859
1.47	28.4031	24.291							1.47	84.2317	73.9837	65.7322	65.2245
1.475	28.5358	24.3153							1.475	84.4879	74.552	65.7149	64.7071
1.48	28.6657	24.2066							1.48	84.7399	74.0747	65.4282	64.554
1.485	28.7918	24.1143							1.485	84.9806	75.3108	65.5673	63.7737
1.49	28.9155	24.3157							1.49	85.2178	72.6489	64.6707	64.2902
1.495	29.0358	24.3936							1.495	85.4443	74.232	65.0709	63.7235
1.5	29.1542	24.36							1.5	85.6662	73.9576	65.5455	64.8826
1.505	29.2693	24.5172							1.505	85.8808	73.4178	65.5562	65.3628
1.51	29.3824	24.5228							1.51	86.091	74.0823	65.6736	65.0262
1.515	29.4921	24.6382							1.515	86.2954	73.5643	65.7589	65.6333
1.52	29.5993	24.6213							1.52	86.4939	75.1848	64.0234	60.8702
1.525	29.7036	24.7025							1.525	86.688	75.366	65.4173	63.4341
1.53	29.8055	24.7376							1.53	86.8756	74.9398	65.7066	64.3609
1.535	29.9048	24.7432							1.535	87.0571	75.7174	65.0856	62.4884
1.54	30.0016	24.8129							1.54	87.232	75.1125	65.8232	64.4414
1.545	30.0958	24.8048							1.545	87.4014	75.8972	67.1412	66.3438
1.55	30.1878	24.7658							1.55	87.5651	76.0695	65.5514	63.097
1.555	30.2774	24.7404							1.555	87.7238	76.0554	66.4397	64.8413
1.56	30.365	24.7612							1.56	87.8777	74.3729	65.621	64.6764
1.565	30.4507	24.6529							1.565	88.0279	75.7826	64.9047	62.0801
1.57	30.5348	24.7815							1.57	88.1742	73.7929	64.9253	63.8132
1.575	30.6172	24.823							1.575	88.3149	75.8632	65.3606	62.9005
1.58	30.6979	24.8403							1.58	88.4511	76.1405	66.2458	64.3907
1.585	30.7769	24.8635							1.585	88.5825	75.4405	65.6173	63.7608
1.59	30.854	24.816							1.59	88.7107	76.3623	68.7565	69.0978
1.595	30.9291	24.7289							1.595	88.8366	75.8976	69.3016	70.5563
1.6	31.0023	24.859							1.6	88.9609	75.5417	63.1333	58.8308
1.605	31.0736	24.8987							1.605	89.0824	74.9081	64.7646	62.551
1.61	31.1426	24.9694							1.61	89.2018	74.8984	66.4875	65.919
1.615	31.2092	24.9637							1.615	89.3187	76.5993	71.7866	74.8049
1.62	31.2733	25.0162							1.62	89.4334	75.1676	66.4645	65.645
1.625	31.3346	25.0487							1.625	89.5461	76.1035	71.8304	75.312
1.63	31.3937	25.0488							1.63	89.6554	76.2127	61.9835	56.0177
1.635	31.4511	25.0652							1.635	89.7603	75.8483	66.5342	65.2017
1.64	31.5071	25.0828							1.64	89.8625	76.3661	75.351	81.9538
1.645	31.5618	25.0586							1.645	89.9618	76.11	63.5013	59.0648
1.65	31.6148	25.1041							1.65	90.0584	76.2807	66.3879	64.5485
1.655	31.6663	25.0765							1.655	90.1524	76.7246	75.9073	82.7335
1.66	31.7164	25.0418							1.66	90.244	76.8645	62.5683	56.6036
1.665	31.7649	25.0313							1.665	90.3331	76.5001	62.8691	57.5002
1.67	31.8119	24.9939							1.67	90.42	76.6235	68.6306	68.63
1.675	31.8575	25.0464							1.675	90.5042	75.7558	64.5962	61.5014
1.68	31.9021	25.0305							1.68	90.5861	76.4002	63.3004	58.4261
1.685	31.9455	25.0461							1.685	90.6657	75.792	63.3238	58.9893
1.69	31.9875	24.845							1.69	90.7429	76.8299	66.094	63.5081
1.695	32.0285	24.8562							1.695	90.8175	76.9297	65.447	62.1614
1.7	32.0683	24.9345							1.7	90.8904	75.9482	65.4714	63.0442
1.705	32.107	24.9312							1.705	90.9613	76.3686	66.7022	65.0866
1.71	32.1445	24.9198							1.71	91.0301	77.0383	66.8117	64.7302
1.715	32.1807	24.9534							1.715	91.0968	75.9907	67.3419	66.6555
1.72	32.216	24.8483							1.72	91.1616	76.2056	65.7861	63.4389
1.725	32.2503	24.5753							1.725	91.2239	78.2378	67.5759	65.1998
1.73	32.2837	24.7083							1.73	91.284	73.3007	64.505	63.4125
1.735	32.3162	24.9334							1.735	91.3421	75.4124	66.7385	65.971
1.74	32.3479	24.9537							1.74	91.398	75.8197	65.5461	63.2991
1.745	32.3788	24.9561							1.745	91.4521	74.1875	65.0383	63.6978
1.75	32.409	24.9051							1.75	91.5044	77.0107	67.2857	65.678
1.755	32.4382	25.0708							1.755	91.5554	74.609	65.1901	63.6352
1.76	32.4669	25.1982							1.76	91.6038	75.5983	68.2681	68.7954
1.765	32.4952	25.1554							1.765	91.6498	76.5946	68.8382	69.0594
1.77	32.5233	25.2739							1.77	91.6933	75.5231	65.4058	63.2781
1.775	32.5515	25.2804							1.775	91.7342	77.2855	67.4569	65.7781
1.78	32.5799	25.2623							1.78	91.7721	77.3892	66.5657	63.9518
1.785	32.6086	25.2761							1.785	91.8073	76.3384	66.052	63.8443
1.79	32.6378	25.3311							1.79	91.8395	76.3325	66.7241	65.1599
1.795	32.6679	25.3067							1.795	91.8687	77.5492	65.5755	61.8849
1.8	32.6987	25.2348							1.8	91.8958	76.4452	66.823	65.257
1.805	32.7302	25.3336							1.805	91.9215	75.6921	65.2615	62.8529
1.81	32.7628	25.3091							1.81	91.9463	76.7392	66.4585	64.296
1.815	32.7958	25.3196							1.815	91.9704	76.676	66.1413	63.7313
1.82	32.8292	25.1874							1.82	91.9915	76.048	66.6206	65.2002
1.825	32.8633	24.995							1.825	92.0079	78.0881	67.5469	65.2706
1.83	32.8981	25.1778							1.83	92.0201	74.8076	66.3577	65.7431
1.835	32.9351	25.2679							1.835	92.0271	76.0667	67.0584	66.0381
1.84	32.9749	25.2476							1.84	92.0302	77.2175	67.1087	65.1568
1.845	33.0171	25.2489							1.845	92.0306	75.7786	67.0226	66.2134
1.85	33.0605	25.2824							1.85	92.0369	76.5903	66.8922	65.2685
1.855	33.103	25.2764							1.855	92.0526	75.789	67.5027	67.1407
1.86	33.1435	25.3348							1.86	92.0779	75.8434	66.0593	64.2797
1.865	33.1801	25.3083							1.865	92.1125	77.5041	67.0534	64.8052
1.87	33.2124	25.2409							1.87	92.1551	77.5579	66.9894	64.6346
1.875	33.2428	25.002							1.875	92.1978	77.343	67.5272	65.8662
1.88	33.2705	25.1445							1.88	92.2427	74.8244	72.2428	77.2046
1.885	33.2963	25.1961							1.885	92.2882	75.6817	63.7995	60.0109
1.89	33.3199	25.2569							1.89	92.3343	75.4768	65.9448	64.3685
1.895	33.3414	25.2416							1.895	92.3818	77.4109	78.1345	86.4927
1.9	33.3608	25.3058							1.9	92.43	76.328	61.654	55.2771
1.905	33.3771	25.3117							1.905	92.4794	76.6403	65.0067	61.5492
1.91	33.3912	25.2946							1.91	92.529	77.155	66.3119	63.6564
1.915	33.4035	25.2725							1.915	92.583	76.4689	65.814	63.2692
1.92	33.4132	25.1211							1.92	92.6371	76.6309	66.4011	64.2762
1.925	33.4208	24.9826							1.925	92.6886	78.0044	65.7854	61.9069
1.93	33.426	25.1454							1.93	92.739	74.6711	65.1013	63.4092
1.935	33.4284	25.2114							1.935	92.7892	76.3925	66.7374	65.1349
1.94	33.4286	25.1215							1.94	92.8387	75.7038	66.0893	64.457
1.945	33.4263	25.2159							1.945	92.8869	74.8324	69.3002	71.4599
1.95	33.4226	24.5293							1.95	92.9332	78.8629	67.6292	64.7717
1.955	33.4175	24.4902							1.955	92.9793	77.6833	65.2809	61.1965
1.96	33.4117	24.7574							1.96	93.0228	74.0751	64.9576	63.6362
1.965	33.4048	24.9356							1.965	93.0647	76.159	69.9822	71.6609
1.97	33.3969	24.9967							1.97	93.1043	76.6107	64.4404	60.4701
1.975	33.3875	25.1098							1.975	93.1356	75.492	65.0034	62.5198
1.98	33.3772	25.1118							1.98	93.1667	76.143	77.4587	86.2538
1.985	33.3659	25.2024							1.985	93.1948	75.8054	63.4109	59.1478
1.99	33.355	25.1896							1.99	93.2184	77.0962	63.9451	59.0911
1.995	33.3442	25.198							1.995	93.238	75.9969	75.4931	82.5452
2	33.3332	25.2381							2	93.2597	76.2896	65.3316	62.481
2.005	33.3222	25.2282							2.005	93.2798	76.8189	66.3154	63.9491
2.01	33.3112	25.1147							2.01	93.2991	76.3222	69.5834	70.7444
2.015	33.2997	25.2195							2.015	93.3183	76.1241	68.0317	67.8872
2.02	33.2885	25.2134							2.02	93.328	76.4566	62.3159	56.4584
2.025	33.2766	25.2176							2.025	93.3377	76.068	63.8077	59.698
2.03	33.2657	25.1851							2.03	93.3416	77.1006	64.5834	60.3321
2.035	33.2543	25.1614							2.035	93.3487	76.6375	66.3741	64.218
2.04	33.2442	25.1627							2.04	93.3529	76.0791	64.5158	61.0695
2.045	33.2352	25.0796							2.045	93.3612	77.3098	66.032	62.9788
2.05	33.2276	25.0858							2.05	93.3678	75.5479	66.6759	65.7337
2.055	33.2198	25.0679							2.055	93.3761	76.6964	65.4726	62.4099
2.06	33.2127	25.1115							2.06	93.3827	75.7693	65.0046	62.2861
2.065	33.2055	25.1158							2.065	93.3899	76.6529	66.1909	63.8477
2.07	33.1989	25.0803							2.07	93.3943	76.8035	67.1336	65.5577
2.075	33.1926	25.0743							2.075	93.3994	76.5923	66.0067	63.54
2.08	33.1871	25.057							2.08	93.4032	76.3325	66.9372	65.5755
2.085	33.1814	25.0694							2.085	93.4089	75.8659	64.541	61.2999
2.09	33.1758	24.9734							2.09	93.4148	75.9987	67.5381	67.0314
2.095	33.17	25.0636							2.095	93.4214	75.783	66.4456	65.0846
2.1	33.1647	25.0706							2.1	93.4261	75.9408	66.8006	65.6426
2.105	33.1594	25.0911							2.105	93.4314	75.7011	64.9481	62.2341
2.11	33.1528	24.9769							2.11	93.4385	76.2542	67.1174	65.9934
2.115	33.1444	24.8715							2.115	93.4475	77.489	66.7484	64.2233
2.12	33.1367	25.0234							2.12	93.4531	74.7558	63.7268	60.6569
2.125	33.1306	25.0742							2.125	93.4572	76.1739	66.3723	64.6089
2.13	33.1258	25.0094							2.13	93.4615	76.6418	65.413	62.3401
2.135	33.1217	25.0282							2.135	93.466	75.1074	64.7687	62.3893
2.14	33.1181	24.9084							2.14	93.4712	77.0992	67.341	65.7105
2.145	33.1148	24.999							2.145	93.4764	73.4311	67.2425	68.6397
2.15	33.1117	25.1043							2.15	93.4814	75.4019	65.238	63.0539
2.155	33.109	25.1318							2.155	93.4868	76.3877	65.8211	63.3521
2.16	33.1067	25.2277							2.16	93.4924	75.7187	66.5752	65.392
2.165	33.1047	25.258							2.165	93.499	76.4811	65.7807	63.1938
2.17	33.1031	25.2591							2.17	93.507	77.5176	66.819	64.3367
2.175	33.1017	25.2341							2.175	93.5167	75.7434	67.766	67.6929
2.18	33.1003	25.2742							2.18	93.528	77.1549	65.5238	62.1196
2.185	33.0987	25.1885							2.185	93.5405	76.1743	66.3198	64.5061
2.19	33.0971	25.07							2.19	93.5537	77.9528	67.0835	64.4821
2.195	33.0952	24.9374							2.195	93.5709	76.3847	66.4024	64.4884
2.2	33.0921	24.8764							2.2	93.5866	77.4212	67.015	64.8009
2.205	33.0882	24.9633							2.205	93.598	73.3881	64.557	63.4396
2.21	33.0839	25.0152							2.21	93.6083	76.8624	66.7771	64.8124
2.215	33.0794	25.0415							2.215	93.6177	77.239	67.4273	65.7598
2.22	33.0751	25.1138							2.22	93.6269	77.2151	66.3769	63.7319
2.225	33.0703	25.1673							2.225	93.6371	75.5377	66.924	66.2261
2.23	33.0659	25.2563							2.23	93.6454	76.2675	66.358	64.5013
2.235	33.0614	25.2556							2.235	93.6569	76.5143	67.7735	67.0516
2.24	33.057	25.2825							2.24	93.6666	77.2577	67.3041	65.5038
2.245	33.0527	25.254							2.245	93.6799	77.4882	68.1773	67.0104
2.25	33.0488	25.2393							2.25	93.6906	77.5815	66.4858	63.6326
2.255	33.0455	25.2405							2.255	93.7056	77.3733	67.1749	65.1535
2.26	33.042	25.2208							2.26	93.72	77.4314	66.9689	64.7023
2.265	33.0369	25.2119							2.265	93.7341	77.1029	67.635	66.2806
2.27	33.0316	25.2795							2.27	93.7435	76.2499	66.4186	64.6346
2.275	33.0257	25.2752							2.275	93.7552	77.1152	66.943	64.9208
2.28	33.0198	25.3135							2.28	93.7635	75.7324	67.1003	66.4042
2.285	33.0133	25.3798							2.285	93.7742	76.4122	67.53	66.6637
2.29	33.0073	25.3686							2.29	93.7814	77.2171	66.319	63.6173
2.295	33.0007	25.4318							2.295	93.7923	76.7591	67.4045	66.1238
2.3	32.9949	25.4133							2.3	93.7987	76.609	65.9986	63.51
2.305	32.9886	25.4159							2.305	93.8085	77.8489	67.1366	64.674
2.31	32.983	25.4297							2.31	93.8145	75.8701	65.3682	62.9094
2.315	32.9767	25.484							2.315	93.8253	77.2463	67.3254	65.555
2.32	32.9716	25.4613							2.32	93.8309	77.781	67.6882	65.8073
2.325	32.9649	25.4248							2.325	93.8439	77.2188	67.3597	65.6452
2.33	32.9586	25.016							2.33	93.8515	79.1771	68.6606	66.5156
2.335	32.9517	25.1995							2.335	93.8644	75.7536	65.911	64.0671
2.34	32.9458	25.282							2.34	93.8717	77.4881	67.2733	65.2475
2.345	32.9391	25.2892							2.345	93.8848	77.4416	66.7565	64.2793
2.35	32.933	25.3577							2.35	93.8921	75.2764	66.1434	64.9262
2.355	32.9263	25.3153							2.355	93.905	77.5455	67.8957	66.4125
2.36	32.9203	25.4953							2.36	93.9124	76.0932	66.3618	64.6571
2.365	32.9138	25.5708							2.365	93.9267	77.4095	66.9414	64.6674
2.37	32.9073	25.5432							2.37	93.9357	78.3568	68.0025	65.9303
2.375	32.9005	25.557							2.375	93.9492	77.0088	66.7069	64.551
2.38	32.8934	25.4977							2.38	93.9572	77.6107	67.3904	65.3717
2.385	32.8855	25.413							2.385	93.9685	78.2793	67.6375	65.2846
2.39	32.8776	25.5242							2.39	93.973	76.3061	65.4835	62.7634
2.395	32.8694	25.532							2.395	93.9802	77.8513	66.7873	63.9909
2.4	32.8613	25.533							2.4	93.9808	77.1846	66.381	63.7658
2.405	32.853	25.4662							2.405	93.986	78.5373	67.7438	65.2723
2.41	32.846	25.4071							2.41	93.9829	78.4855	73.7222	76.9742
2.415	32.8387	25.4016							2.415	93.986	78.0861	69.8319	69.7281
2.42	32.8324	25.4237							2.42	93.9823	77.3935	64.2784	59.488
2.425	32.8258	25.4369							2.425	93.9852	77.9782	65.8242	62.0048
2.43	32.8204	25.4061							2.43	93.9816	76.0696	65.6656	63.3196
2.435	32.8147	25.3175							2.435	93.9846	77.7918	67.2096	64.8649
2.44	32.8102	25.441							2.44	93.9813	75.8807	65.8614	63.8622
2.445	32.8051	25.5014							2.445	93.9848	77.7081	67.1596	64.8386
2.45	32.8011	25.4501							2.45	93.9823	76.6858	67.6044	66.576
2.455	32.7966	25.5381							2.455	93.9861	76.1015	66.3478	64.6228
2.46	32.7935	25.4388							2.46	93.9829	77.3499	67.2832	65.3846
2.465	32.7899	25.551							2.465	93.9867	76.6582	66.7163	64.8676
2.47	32.7875	25.5254							2.47	93.9843	78.1526	67.7795	65.6692
2.475	32.7844	25.5084							2.475	93.989	78.1027	67.6026	65.3667
2.48	32.7826	25.5598							2.48	93.9873	76.8971	66.5822	64.4029
2.485	32.78	25.4853							2.485	93.9925	76.4564	66.7393	65.0842
2.49	32.7786	25.3376							2.49	93.9911	78.3708	67.7054	65.339
2.495	32.7763	25.4316							2.495	93.9968	75.8971	66.415	64.9277
2.5	32.7753	25.44							2.5	93.996	77.6085	67.7613	66.0967
2.505	32.7734	25.5343							2.505	94.0022	76.2391	67.2258	66.2177
2.51	32.7727	25.5237							2.51	94.0016	76.4859	66.7958	65.1693
2.515	32.771	25.5897							2.515	94.008	75.7128	66.6268	65.4975
2.52	32.7706	25.4938							2.52	94.0077	77.0717	66.8072	64.6931
2.525	32.7692	25.4632							2.525	94.0145	76.39	66.3297	64.3419
2.53	32.7691	25.4182							2.53	94.0142	77.8344	67.3407	65.0844
2.535	32.7679	25.473							2.535	94.0211	75.1051	65.9437	64.6825
2.54	32.7681	25.5846							2.54	94.0209	77.4672	67.6985	66.0945
2.545	32.767	25.5858							2.545	94.0279	77.1694	67.6209	66.1967
2.55	32.7674	25.6154							2.55	94.0278	77.3391	67.5605	65.9345
2.555	32.7665	25.5924							2.555	94.0349	78.1697	68.3424	66.7524
2.56	32.7671	25.5766							2.56	94.0348	77.5343	67.8307	66.2951
2.565	32.7663	25.5168							2.565	94.042	77.5397	67.8235	66.2766
2.57	32.7671	25.5162							2.57	94.0419	76.2858	67.1426	66.0158
2.575	32.7664	25.4561							2.575	94.0492	77.3576	68.4225	67.5995
2.58	32.7673	25.4788							2.58	94.0491	75.465	65.2033	62.9326
2.585	32.7668	25.5412							2.585	94.0565	77.3508	66.9425	64.7194
2.59	32.7677	25.5382							2.59	94.0564	76.805	67.143	65.5747
2.595	32.7673	25.5526							2.595	94.0639	76.2539	66.9776	65.7212
2.6	32.7683	25.5077							2.6	94.0643	78.1977	68.6973	67.4207
2.605	32.7679	25.5082							2.605	94.072	77.2113	69.2876	69.411
2.61	32.769	25.4716							2.61	94.0719	76.7414	65.7125	62.8395
2.615	32.7686	25.3969							2.615	94.0794	78.1915	67.679	65.4401
2.62	32.7699	25.4268							2.62	94.0791	76.6243	67.2443	65.926
2.625	32.7696	23.8483							2.625	94.0866	83.8245	71.3462	67.7982
2.63	32.7709	23.5478							2.63	94.0862	82.1529	70.3239	67.227
2.635	32.7706	24.0606							2.635	94.0936	70.0077	63.8091	64.8576
2.64	32.772	24.5744							2.64	94.093	74.4177	66.9685	67.2659
2.645	32.7718	24.4363							2.645	94.1003	76.9477	66.2389	63.6905
2.65	32.7732	24.8448							2.65	94.0997	72.9482	65.5057	65.6639
2.655	32.773	24.9794							2.655	94.107	76.3112	67.4639	66.6207
2.66	32.7745	25.1319							2.66	94.1062	75.0931	65.9434	64.6921
2.665	32.7743	25.3467							2.665	94.1135	75.7071	66.833	65.9046
2.67	32.7759	25.3522							2.67	94.1127	76.9295	67.2918	65.759
2.675	32.7757	25.3901							2.675	94.1199	77.7459	67.378	65.2324
2.68	32.7773	25.3105							2.68	94.119	77.0649	67.4604	65.9726
2.685	32.7772	25.3158							2.685	94.1262	78.086	69.171	68.4394
2.69	32.7788	25.3757							2.69	94.1252	76.4989	66.2791	64.1506
2.695	32.7787	25.3612							2.695	94.1324	77.2516	67.293	65.4873
2.7	32.7803	25.347							2.7	94.1313	77.3916	66.6981	64.2081
2.705	32.7802	25.3097							2.705	94.1384	77.162	67.8166	66.5845
2.71	32.7819	25.2158							2.71	94.1373	77.2872	67.0538	64.9905
2.715	32.7818	25.2883							2.715	94.1444	76.3275	67.2719	66.2325
2.72	32.7835	25.2509							2.72	94.1433	77.1504	66.5783	64.1797
2.725	32.7834	25.2096							2.725	94.1504	77.102	67.4435	65.908
2.73	32.7851	25.1223							2.73	94.1491	75.963	67.0675	66.144
2.735	32.7851	25.0717							2.735	94.1561	77.1536	67.4036	65.7864
2.74	32.7867	25.1684							2.74	94.1547	75.1479	66.3751	65.4875
2.745	32.7867	25.1426							2.745	94.1616	76.0385	67.0564	66.0581
2.75	32.7883	25.1555							2.75	94.1602	75.0272	66.2889	65.4221
2.755	32.7882	25.2024							2.755	94.167	76.4659	66.745	65.0873
2.76	32.7899	25.1681							2.76	94.1655	77.0693	67.5133	66.072
2.765	32.7898	25.0856							2.765	94.1723	75.9574	66.4437	64.9324
2.77	32.7915	25.1581							2.77	94.1707	75.9052	66.476	65.0397
2.775	32.7914	25.1458							2.775	94.1774	76.3037	65.7684	63.3208
2.78	32.793	25.1496							2.78	94.1757	75.6095	66.3866	65.1171
2.785	32.7929	24.7412							2.785	94.1823	77.2363	66.2474	63.4614
2.79	32.7946	23.8406							2.79	94.1806	81.8797	69.3906	65.6394
2.795	32.7945	24.3192							2.795	94.1872	70.6473	64.2404	65.1544
2.8	32.7961	24.6884							2.8	94.1854	74.7174	65.7647	64.6635
2.805	32.796	23.7863							2.805	94.1919	80.3357	69.4826	67.1326
2.81	32.7976	24.2868							2.81	94.19	71.903	63.698	63.0283
2.815	32.7975	24.6435							2.815	94.1965	74.235	65.02	63.6218
2.82	32.7991	24.5289							2.82	94.1945	76.1466	65.6112	63.148
2.825	32.799	24.8102							2.825	94.2009	74.3029	65.211	63.9364
2.83	32.8006	25.0259							2.83	94.1989	75.141	65.6894	64.1561
2.835	32.8004	25.1554							2.835	94.2053	76.307	67.7868	67.254
2.84	32.802	25.2166							2.84	94.2032	75.7114	63.4778	59.3582
2.845	32.8018	25.197							2.845	94.2094	77.4821	67.0665	64.8494
2.85	32.8034	25.2417							2.85	94.2073	76.0564	70.8036	73.35
2.855	32.8032	25.2583							2.855	94.2135	76.553	63.9524	59.5675
2.86	32.8048	25.2181							2.86	94.2113	75.9004	65.9853	64.087
2.865	32.8046	24.9608							2.865	94.2174	77.3406	64.6485	60.2547
2.87	32.8061	25.1163							2.87	94.2152	73.593	65.7341	65.5605
2.875	32.8059	25.198							2.875	94.2212	76.5154	72.0023	75.2969
2.88	32.8075	25.1654							2.88	94.2189	75.9308	61.9682	56.2278
2.885	32.8072	25.1965							2.885	94.2248	74.29	64.7505	63.0494
2.89	32.8087	25.077							2.89	94.2224	76.5771	72.4993	76.2135
2.895	32.8085	25.2171							2.895	94.2283	74.8325	64.1319	61.3815
2.9	32.81	25.3224							2.9	94.2259	76.3178	64.9267	61.6676
2.905	32.8097	25.2766							2.905	94.2317	76.0382	69.3951	70.6188
2.91	32.8112	25.3215							2.91	94.2292	76.8066	67.6393	66.5412
2.915	32.8109	25.3083							2.915	94.2349	77.2733	62.8593	56.823
2.92	32.8123	25.2503							2.92	94.2324	77.2749	67.3442	65.5672
2.925	32.812	25.2363							2.925	94.2381	76.993	67.5889	66.2843
2.93	32.8135	25.2283							2.93	94.2355	76.9613	62.6605	56.7008
2.935	32.8131	25.1818							2.935	94.2411	77.1391	64.6299	60.39
2.94	32.8145	25.185							2.94	94.2384	75.4182	65.2343	63.033
2.945	32.8142	24.7902							2.945	94.244	78.0239	64.8862	60.1368
2.95	32.8156	24.9688							2.95	94.2413	73.8533	64.3433	62.627
2.955	32.8152	25.0605							2.955	94.2468	76.2784	65.1345	62.1063
2.96	32.8166	25.1024							2.96	94.244	75.9112	65.7509	63.6208
2.965	32.8162	25.2128							2.965	94.2495	75.3423	65.6437	63.8957
2.97	32.8176	25.226							2.97	94.2467	75.3764	65.3063	63.2089
2.975	32.8172	25.0952							2.975	94.2521	77.1592	66.343	63.7133
2.98	32.8186	25.1879							2.98	94.2493	75.1073	66.4641	65.6955
2.985	32.8182	25.1921							2.985	94.2546	77.0265	66.8645	64.8432
2.99	32.8195	25.296							2.99	94.2517	75.0448	65.6969	64.2526
2.995	32.8191	25.3952							2.995	94.2571	76.4103	67.1584	65.9407
3	32.8204	24.8467							3	94.2541	78.7798	68.0023	65.57
